# Supplementary material for: Enhanced In Vitro Antiviral Activity of Hydroxychloroquine Ionic Liquids against SARS-CoV-2
Source: Pharmaceutics. 2022 Apr 17;14(4):877. doi: 10.3390/pharmaceutics14040877 (PMC9031298; doi:10.3390/pharmaceutics14040877)
Supplement: Supplementary file 1 [file pharmaceutics-14-00877-s001.zip]

Archive with 1 entries (1 files):
- pharmaceutics-1633087-supplementary.pdf
